# Supplementary material for: Light intensity and spectrum affect metabolism of glutathione and amino acids at transcriptional level
Source: PLoS One. 2019 Dec 31;14(12):e0227271. doi: 10.1371/journal.pone.0227271 (PMC6938384; doi:10.1371/journal.pone.0227271)
Supplement: S1 Table — (XLSX) [file pone.0227271.s001.xlsx]

## Sheet: Primers
S1 Table. Primers used for qRT-PCR analysis.
Name	Abbreviation	Forward	Reverse	Reference
ascorbate peroxidase 1	APX1	GCAGCTGCTGAAGGAGAAGTC	CAATTTCAAACCTCAAGCTACCAT	Secenji et al. 2010.
adenozine phosphosulfate reductase	APSR	GCTCAAAGCCCCTCCATTAT	GACCGAGTGAACCACGAGTA	Gulyás et al. 2014.
arginine decarboxylase	ADC	CAATGCCGTACCTGTCGTTC	AACTCCCACTCCTCGTCATC	own design
argininosuccinate lyase	ArgSUL	GAACAGTTGGAGCGTGATGC	CAGTTCCAGCCAAAGCACAAG	own design
aspartate transaminase	AspTA	TCGTCGCTGATGGTGGTG	GCTCCACGGTCCATTCG	own design
glutamate dehydrogenase	GluDH	CGCTAAAGGTGGCATTGGG	TGTCTGTGCGTTGGTGCC	own design
glutathione reductase	GR	AACTGTAGACACAGACTCTTG	ATCAGATACACCGTATCACAC	own design
glutathione S transferase	GST	CAGGCAGTCAATCCTCGGAC	TGGAGAGGTTGGATGCTTGA	own design
glutathione synthase 2	GS2	TGGCCGTGACATATCCGATG	ATGACCTCCCCGTTTGTTCC	own design
nitrate reductase	NR	CGAGATCCTCCCCATCAACG	CCGTCCAGAGTCACTTCCAC	own design
O-acetylserine (thiol) lyase	ASTL	CCTTGTTTCTGGCATCGGG	TTGTGTGGTCCAGGCTTTCC	own design
ornithine aminotransferase	OrnATF	GCACGGAGGCAAATGAGC	TCCGTCTGACCCGAAAGC	own design
pyrroline-5-carboxylate reductase	P5CR	TGGTCCGGCCTACATTTTCT	TTTACCCGTCTCGCTAACCA	own design
phosphogluconate-dehydrogenase	TA30797	GCC GTG TCC ATG CCA GTG	TTA GCC TCA ACC ACC TGT GC	Paolacci et al. 2010.
serine hydroxymethyltransferase	SerHMTF	TGCTGGTGTCATTCCGTCTC	TTATTTCTTTCACCCCCTTCCG	own design
Gulyás, Z., Boldizsár, Á., Novák, A., Szalai, G., Pál, M., Galiba G., Kocsy G., 2014. Central role of the flowering repressor ZCCT2 in the redox control of freezing tolerance and the initial development of flower primordia in wheat. BMC Plant Biol. 14(1), 91.
Secenji, M., Hideg, E., Bebes, A., Györgyey, J., 2010. Transcriptional differences in gene families of the ascorbate-glutathione cycle in wheat during mild water deficit. Plant Cell Rep. 29, 37–50.
Paolacci, A. R., Tanzarella, O. A., Porceddu, E., Ciaffi, M., 2009. Identification and validation of reference genes for quantitative RT-PCR normalization in wheat. BMC Mol. Biol., 10.
