# Supplementary material for: Light intensity and spectrum affect metabolism of glutathione and amino acids at transcriptional level
Source: PLoS One. 2019 Dec 31;14(12):e0227271. doi: 10.1371/journal.pone.0227271 (PMC6938384; doi:10.1371/journal.pone.0227271)
Supplement: S2 Table — (XLSX) [file pone.0227271.s002.xlsx]

## Sheet: Munka1
S2 Table. Correlations between the various examined parameters.
	Shoot length	Chlorofill a+b	Carotinoids	ETR	Cys	CySS	CySS%	GSH	GSSG	GSSG%	Glu	Pro	Arg	Asp	Ser	APSR	CysASTL	GS2	APX1	GR	GST	NR	GluDH	P5CR	ArgSUL	ADC	OrnATF	ASPTA	SerHMTF
Shoot FW	0.396337	-0.117973	-0.0746172	0.601024	-0.0704867	0.348764	0.52919	0.766969	0.0760454	-0.733424	0.715442	0.384144	-0.0840435	-0.0879353	0.951181	-0.246298	0.840379	0.919298	0.99067	0.788131	0.857309	0.306627	0.779502	0.98569	0.859175	0.851301	0.592254	0.935689	0.820028	Shoot FW
Shoot length		-0.867317	-0.863775	-0.389186	-0.585298	-0.612274	-0.556959	0.0550328	-0.81394	-0.428198	0.0837029	0.317725	-0.278105	-0.812305	0.206015	-0.896169	0.456395	0.247268	0.513006	0.457324	0.764605	0.954018	0.341586	0.373143	0.493785	0.743449	0.0917894	0.585687	0.83012	Shoot length
Chlorofill a+b			0.981682	0.684408	0.794368	0.809039	0.650389	0.240701	0.818866	0.0758447	0.097627	-0.539941	0.014213	0.982708	0.0596649	0.870528	-0.000366962	-0.085561	-0.245808	0.0103401	-0.568122	-0.865063	0.0900157	-0.0511959	-0.0958126	-0.386496	0.398269	-0.235621	-0.62297	Chlorofill a+b
Carotinoids				0.679235	0.863506	0.880854	0.71306	0.280255	0.768272	0.019361	0.240283	-0.39681	0.148702	0.98906	0.135252	0.931464	-0.014386	-0.0509121	-0.206726	0.0115677	-0.522512	-0.908602	0.0987157	-0.0337541	-0.0671951	-0.384757	0.417173	-0.235811	-0.607014	Carotinoids
ETR					0.488825	0.796124	0.84636	0.819992	0.738223	-0.526143	0.439573	-0.186773	-0.234647	0.681819	0.646281	0.426461	0.615639	0.644107	0.502437	0.511999	0.191915	-0.443082	0.687299	0.641303	0.578192	0.324517	0.699364	0.461868	0.122651	ETR
Cys						0.824507	0.497749	0.260015	0.347786	-0.183112	0.409899	-0.312317	0.197239	0.888367	0.159571	0.846125	0.0857357	-0.176059	-0.17644	0.183436	-0.390651	-0.739031	0.210002	-0.053411	0.0815218	-0.230696	0.598147	-0.176934	-0.490754	Cys
CySS							0.891394	0.51881	0.641924	-0.266895	0.660323	-0.0718843	0.2985	0.850848	0.56915	0.812712	0.277475	0.296748	0.222077	0.329352	-0.117231	-0.725673	0.350279	0.359439	0.26038	-0.0318921	0.614413	0.149033	-0.228793	CySS
CySS%								0.624489	0.757659	-0.269255	0.642195	0.172178	0.297041	0.642382	0.682458	0.634769	0.279994	0.593163	0.414169	0.245311	0.0815804	-0.624752	0.346701	0.515517	0.297459	0.0514357	0.411752	0.266628	-0.0317753	CySS%
GSH									0.313905	-0.884871	0.510312	0.173987	-0.347718	0.299838	0.710803	0.0516436	0.757447	0.840142	0.725109	0.57983	0.609163	-0.103646	0.897809	0.739769	0.863005	0.633239	0.691955	0.624971	0.508952	GSH
GSSG										0.146361	0.00564311	-0.319229	-0.0238751	0.720846	0.162925	0.629125	-0.00784098	0.246279	-0.0368181	-0.0980434	-0.366644	-0.718988	0.0466012	0.130446	-0.0964408	-0.303065	0.120538	-0.0931615	-0.402713	GSSG
GSSG%											-0.512144	-0.221522	0.402379	-0.0387501	-0.641536	0.212094	-0.829148	-0.698219	-0.739289	-0.702734	-0.761551	-0.217429	-0.943837	-0.695229	-0.956979	-0.806148	-0.74265	-0.69361	-0.682338	GSSG%
Glu												0.518634	0.508617	0.193326	0.875929	0.272331	0.470029	0.546543	0.66457	0.576175	0.494274	-0.10531	0.453651	0.658462	0.539246	0.432839	0.554665	0.552938	0.386357	Glu
Pro													0.557917	-0.491918	0.394086	-0.194592	-0.0805464	0.464074	0.416914	-0.10973	0.544579	0.181626	-0.0263729	0.233938	0.15378	0.186107	-0.283289	0.175283	0.440901	Pro
Arg														0.033762	0.157808	0.454169	-0.492125	-0.15066	-0.12356	-0.299544	-0.20337	-0.33241	-0.532031	-0.163777	-0.429266	-0.4247	-0.318157	-0.271678	-0.280224	Arg
Asp															0.103156	0.889256	0.0522846	-0.0842285	-0.214314	0.0742994	-0.514132	-0.862661	0.16805	-0.0350313	-0.0117482	-0.331538	0.494043	-0.211355	-0.588507	Asp
Ser																0.0183959	0.745971	0.828158	0.911319	0.761668	0.706038	0.0927221	0.684837	0.933407	0.756257	0.700166	0.634744	0.839338	0.643253	Ser
APSR																	-0.298361	-0.221607	-0.37159	-0.218928	-0.634756	-0.959158	-0.178798	-0.243977	-0.303225	-0.59698	0.180194	-0.449735	-0.738972	APSR
CysASTL																		0.689004	0.839967	0.94826	0.73421	0.372456	0.944756	0.886035	0.947748	0.920138	0.8439	0.919657	0.741959	CysASTL
GS2																			0.906373	0.530039	0.802439	0.17215	0.713463	0.878766	0.772401	0.710685	0.391375	0.775893	0.739401	GS2
APX1																				0.782853	0.91521	0.427406	0.768604	0.97217	0.866243	0.897559	0.541902	0.953725	0.890078	APX1
GR																					0.645944	0.376192	0.828773	0.846227	0.849413	0.862709	0.869	0.900216	0.667579	GR
GST																						0.654933	0.695363	0.805772	0.831141	0.91871	0.358596	0.860713	0.981575	GST
NR																							0.1976	0.315786	0.33992	0.659164	-0.0525203	0.54095	0.766585	NR
GluDH																								0.794052	0.974865	0.84049	0.853704	0.788407	0.654376	GluDH
P5CR																									0.853317	0.860053	0.645681	0.961762	0.792392	P5CR
ARGSUL																										0.920668	0.786277	0.86625	0.790665	ARGSUL
ADC																											0.615234	0.949069	0.938378	ADC
OrnATF																												0.630018	0.323519	OrnATF
ASPTA																													0.883529	ASPTA
ETR: electron transport rate
Studied genes related to glutathione metabolism: adenosine phosphosulfate reductase (APSR, synthesis of the glutathione precursor, Cys), ascorbate peroxidase1 (APX1, reduction of oxidised glutathione in the ascorbate-glutathione cycle)), glutathione reductase (GR), glutathione synthase2 (GS2), glutathione S-transferase (GST, conjugation of glutathione with peroxides and xenobiotics) and O-acetyls…
Studied genes related to amino acid metabolism: arginine decarboxylase (ADC), argininosuccinate lyase (ArgSUL), aspartate transaminase (AspTA), glutamate dehydrogenase (GluDH), nitrate reductase (NR), ornithine aminotransferase (OrnATF), pyrroline-5-carboxylate reductase (P5CR, Pro synthesis) and serine hydroxymethyltransferase (SerHMTF).
Less than 0.20 (-)		Slight; almost negligible relationship
0.20 - 0.40(-)		Low correlation; definite but small relationship
0.40 - 0.70(-)		Moderate correlation; substantial relationship
0.70 - 0.90(-)		High correlation; marked relationship
0.90 - 1.00(-)		Very high correlation; very dependable relationship
Guilford JP: Creativity. Am Psychol 1950, 5:444–454.
